# Supplementary material for: Disclosure of a Promising Lead to Tackle Complicated Skin and Skin Structure Infections: Antimicrobial and Antibiofilm Actions of Peptide PP4-3.1
Source: Pharmaceutics. 2021 Nov 19;13(11):1962. doi: 10.3390/pharmaceutics13111962 (PMC8619843; doi:10.3390/pharmaceutics13111962)
Supplement: Supplementary file 1 [file pharmaceutics-13-01962-s001.zip]

Archive with 1 entries (1 files):
- pharmaceutics-1409000-SI.pdf
